# Supplementary material for: Bioconversion of a Dairy By-Product (Scotta) into Mannitol-Stabilized Violacein via Janthinobacterium lividum Fermentation
Source: Microorganisms. 2025 Sep 11;13(9):2125. doi: 10.3390/microorganisms13092125 (PMC12472305; doi:10.3390/microorganisms13092125)
Supplement: Supplementary file 1 [file microorganisms-13-02125-s001.zip]

Archive with 1 entries (1 files):
- microorganisms-3810283-supplementary.pdf
